# Supplementary material for: Haplotype Association Mapping Identifies a Candidate Gene Region in Mice Infected With Staphylococcus aureus
Source: G3 (Bethesda). 2012 Jun 1;2(6):693–700. doi: 10.1534/g3.112.002501 (PMC3362298; doi:10.1534/g3.112.002501)
Supplement: Supporting Information [file supp_2.6.693_FileS1.zip]

Archive with 11 entries (8 files):
- FileS1/
- FileS1/Johnson et al Raw Kidney Count Data.csv
- __MACOSX/
- __MACOSX/FileS1/
- __MACOSX/FileS1/._Johnson et al Raw Kidney Count Data.csv
- FileS1/Johnson et al Raw Peritoneal Fluid Count Data.csv
- __MACOSX/FileS1/._Johnson et al Raw Peritoneal Fluid Count Data.csv
- FileS1/Johnson et al Raw Serum IL6 Data.csv
- __MACOSX/FileS1/._Johnson et al Raw Serum IL6 Data.csv
- FileS1/Johnson et al Raw Survival Data.csv
- __MACOSX/FileS1/._Johnson et al Raw Survival Data.csv
